# Supplementary material for: Single-Cell Transcriptome Analysis Reveals Development-Specific Networks at Distinct Synchronized Antral Follicle Sizes in Sheep Oocytes
Source: Int J Mol Sci. 2024 Jan 11;25(2):910. doi: 10.3390/ijms25020910 (PMC10815039; doi:10.3390/ijms25020910)
Supplement: Supplementary file 1 [file ijms-25-00910-s001.zip]

Archive with 2 entries (2 files):
- Figures S1-S5.pdf
- Tables S1-S17.xlsx
